# Supplementary material for: Simultaneous Detection of SARS-CoV-2 and Influenza Virus in Wastewater of Two Cities in Southeastern Germany, January to May 2022
Source: Int J Environ Res Public Health. 2022 Oct 17;19(20):13374. doi: 10.3390/ijerph192013374 (PMC9603229; doi:10.3390/ijerph192013374)
Supplement: Supplementary file 1 [file ijerph-19-13374-s001.zip]

Archive with 1 entries (1 files):
- ijerph-1906412-supplementary.pdf
